# Supplementary material for: Melatonin Mitigates Water Deficit Stress in Cenchrus alopecuroides (L.) Thunb through Up-Regulating Gene Expression Related to the Photosynthetic Rate, Flavonoid Synthesis, and the Assimilatory Sulfate Reduction Pathway
Source: Plants (Basel). 2024 Mar 3;13(5):716. doi: 10.3390/plants13050716 (PMC10934972; doi:10.3390/plants13050716)
Supplement: Supplementary file 1 [file plants-13-00716-s001.zip]

Archive with 1 entries (1 files):
- plants-2860443-supplementary.pdf
